# Supplementary material for: Isometric Scaling in Developing Long Bones Is Achieved by an Optimal Epiphyseal Growth Balance
Source: PLoS Biol. 2015 Aug 4;13(8):e1002212. doi: 10.1371/journal.pbio.1002212 (PMC4524611; doi:10.1371/journal.pbio.1002212)
Supplement: S2 Data — (XLSX) [file pbio.1002212.s002.xlsx]

## Sheet: Humerus
Bone type	Bone age	Bone ID	Proximal length	Distal length	Total length	Tip of medial epicondyle	Tip of supinator crest	Distal end of DT	Distal end of head		Stationary ranges
Humerus	E16	Humerus_WT_E16_p20m3_wt_NA_E16_p20m3_lower_th115	1.311	-1.28	2.591	-1.07899			0.700456		Range index	From value	To value
Humerus	E16	Humerus_WT_E16_p20m4_wt_NA_th115	1.326	-1.33	2.656	-1.07899			0.763781		1	2.591	4.888
Humerus	E17	Humerus_WT_E17_p27m1_wt_NA_th117	1.625	-1.587	3.212	-1.34817		0.0820391	0.969538		2	4.888	6.544
Humerus	E17	Humerus_WT_E17_p27m2_wt_NA_upper_th130	1.768	-1.559	3.327	-1.27785		0.0820391	0.970196		3	6.965	10.35
Humerus	E17	Humerus_WT_E17_p27m3_wt_NA_E17_p27m3_bottom_th85	1.711	-1.644	3.355	-1.27785		0.016855	0.970196
Humerus	E17	Humerus_WT_E17_p27m4_wt_NA (2)_th151	1.79	-1.694	3.484	-1.34817		0.0820391	1.10574
Humerus	P0	Humerus_WT_P0_p24m1_wt_NA_th129	2.275	-2.108	4.383	-1.68379		0.153149	1.38115
Humerus	P0	Humerus_WT_P0_pNAmNA_wt_NA_P0 Collection top2_th87	2.304	-2.123	4.427	-1.75279		0.0820391	1.38181
Humerus	P0	Humerus_WT_P0_pNAmNA_wt_NA_P0 Collection middle_th95	2.332	-2.151	4.483	-1.75279		0.0814234	1.38181
Humerus	P0	Humerus_WT_P0_pNAmNA_wt_NA_P0 Collection bottom_th100	2.368	-2.158	4.526	-1.82582		0.0814234	1.4481
Humerus	P2	Humerus_WT_P2_p34m3_wt_NA_th110	2.503	-2.322	4.825	-1.88915		0.0820391	1.58445
Humerus	P2	Humerus_WT_P2_p24m2_wt_NA_FL_WT_P2_p24m2_RL_lower_th97	2.575	-2.273	4.848	-1.88915	-1.4172	0.0820391	1.71743
Humerus	P2	Humerus_WT_P2_p25m3_wt_NA_th134	2.632	-2.358	4.99	-1.88955	-1.20979	0.153149	1.65345
Humerus	P8	Humerus_WT_P8_pNAmNA_wt_NA_th170	3.424	-2.758	6.182	-2.30372	-1.35201	0.428508	2.12905
Humerus	P6	Humerus_WT_P6_p26m3_wt_NA_24-03-2013_th100	3.382	-2.837	6.219	-2.23744	-1.35201	0.286288	2.12905
Humerus	P8	Humerus_WT_P8_p24m4_wt_NA_th165	3.439	-2.815	6.254	-2.30372	-1.4172	0.224259	2.05939
Humerus	P8	Humerus_WT_P8_p34m4_wt_NA_th155	3.474	-2.865	6.339	-2.43736	-1.35201	0.348701	2.19493
Humerus	P8	Humerus_WT_P8_p26mNA_wt_NA_th140	3.624	-2.915	6.539	-2.36705	-1.35201	0.428508	2.19533
Humerus	P8	Humerus_WT_P8_p24mNA_wt_NA_th110	3.753	-3.001	6.754	-2.43671	-1.35263	0.429777	2.26499
Humerus	P10	Humerus_WT_P10_pNAmNA_wt_NA_Upper 2_age_is_estimated_th170	3.84	-2.99103	6.83103	-2.50973	-1.48426	0.6266	2.54362
Humerus	P10	Humerus_WT_P10_p24m5_wt_NA_th194	3.948	-2.89803	6.84603	-2.43671	-1.28152	0.490306	2.46467
Humerus	P10	Humerus_WT_P10_pNAmNA_wt_NA_th135	3.923	-2.97003	6.89303	-2.50973	-1.48553	0.627215	2.40135
Humerus	P20	Humerus_WT_P20_p33m2_wt_R.vff	5.07035	-3.05238	8.12273	-2.37125	-1.07942	1.24035	3.49622
Humerus	P20	Humerus_WT_P20_p33m4_wt_R.vff	5.16474	-3.18119	8.34593	-2.37125	-1.20979	1.38257	3.62287
Humerus	P20	Humerus_WT_P20_p33m3_wt_R.vff	5.26883	-3.18069	8.44952	-2.43959	-1.2809	1.17832	3.69574
Humerus	P24	Humerus_WT_P24_p33m2_wt_R.vff	5.49309	-3.13193	8.62503	-2.43959	-1.20979	1.51016	3.8325
Humerus	P24	Humerus_WT_P24_p33m1_wt_R.vff	5.6343	-3.20388	8.83819	-2.30607	-1.14461	1.51016	3.97181
Humerus	P24	Humerus_WT_P24_p33m4_wt_R.vff	5.59749	-3.25175	8.84924	-2.37125	-1.2809		3.8325
Humerus	P28	Humerus_WT_P28_p33m2_wt_R.vff	5.9619	-3.10369	9.06559	-2.37187	-1.00893	1.78806	4.1738
Humerus	P28	Humerus_WT_P28_p33m1_wt_R.vff	5.98116	-3.26444	9.2456	-2.43959	-1.14461	1.78868	4.24358
Humerus	P28	Humerus_WT_P28_p33m4_wt_R.vff	6.08226	-3.20201	9.28427	-2.37125	-1.2809	1.65238
Humerus	P32	Humerus_WT_P32_p33m2_wt_R.vff	6.24262	-3.13585	9.37847	-2.30607	-1.07942	1.92497	4.44972
Humerus	P32	Humerus_WT_P32_p33m3_wt_R.vff	6.2786	-3.23158	9.51018	-2.43959	-1.2809	1.85979	4.51304
Humerus	P32	Humerus_WT_P32_p33m4_wt_R.vff	6.33691	-3.31526	9.65217	-2.37125	-1.14461	1.99016	4.51264
Humerus	P32	Humerus_WT_P32_p33m1_wt_R.vff	6.523	-3.15526	9.67826	-2.30669	-1.00893	1.98954	4.71905
Humerus	P40	Humerus_WT_P40_p33m2_wt_R.vff	6.93674	-3.18645	10.1232	-2.43959	-1.00831	2.13238	4.99069
Humerus	P40	Humerus_WT_P40_p33m4_wt_R.vff	7.02054	-3.2189	10.2394	-2.30607	-1.14461	2.26551	5.13067
Humerus	P40	Humerus_WT_P40_p33m1_wt_R.vff	7.20412	-3.14562	10.3497	-2.37125	-1.00831	2.33662	5.33331
Legend
E - Embryonic
P - Postnatal
Bone ID - the identification string of the bone image in the database
Proximal length - the distance (mm) from the longitudinal origin to the proximal end of the bone
Distal length - the distance (mm) from the longitudinal origin to the distal end of the bone
Total length - the distance (mm) from the distal end and the proximal end of the bone
Stationary ranges - the range (in terms of "Total length") in which no element drift has been identified
Empty cells indicate that data was not extracted due to an imaging artefact

## Sheet: Radius
Bone type	Bone age	Bone ID	Proximal length	Distal length	Total length	Radial tuberosity		Stationary ranges
Radius	E16	Radius_WT_E16_p20m3_wt_NA_E16_p20m3_lower_th125	0.850194	-1.23226	2.08246	0.590487		Range index	From value	To value
Radius	E16	Radius_WT_E16_p20m4_wt_NA_th120	0.873398	-1.26609	2.13949	0.590487		1	3.326	10.07
Radius	E16	Radius_WT_E16_pNAmNA_wt_NA_20-2-2013_trial3_th123	0.963138	-1.4609	2.42404	0.590487
Radius	E17	Radius_WT_E17_p27m2_wt_NA_th140	0.96	-1.635	2.595	0.658821
Radius	E17	Radius_WT_E17_p27m3_wt_NA_E17_p27m3_bottom_th92	1.048	-1.733	2.781	0.730525
Radius	E17	Radius_WT_E17_p27m4_wt_NA_th111	1.11	-1.875	2.985	0.802228
Radius	P0	Radius_WT_P0_p24m1_wt_NA_th124	1.291	-2.333	3.624	0.870783
Radius	P0	Radius_WT_P0_pNAmNA_wt_NA_P0 Collection top_th85	1.318	-2.35	3.668	0.802228
Radius	P0	Radius_WT_P0_pNAmNA_wt_NA_P0 Collection bottom_th89	1.377	-2.368	3.745
Radius	P0	Radius_WT_P0_pNAmNA_wt_NA_P0 Collection middle_th89	1.379	-2.375	3.754	0.803263
Radius	P2	Radius_WT_P2_p34m3_wt_NA_th90	1.451	-2.68	4.131	0.802228
Radius	P2	Radius_WT_P2_p24m2_wt_NA_FL_WT_P2_p24m2_RL_upper_th98	1.412	-2.811	4.223	0.803263
Radius	P2	Radius_WT_P2_p25m3_wt_NA_b_th97	1.477	-2.778	4.255
Radius	P6	Radius_WT_P6_p35m7_wt_NA_th160	1.613	-3.67	5.283	0.870783
Radius	P8	Radius_WT_P8_pNAmNA_wt_NA_th130	1.601	-4.067	5.668	0.802228
Radius	P8	Radius_WT_P8_p24m4_wt_NA_th125	1.608	-4.087	5.695	0.803263
Radius	P8	Radius_WT_P8_p34m4_wt_NA_th155	1.707	-4.187	5.894	0.942934
Radius	P8	Radius_WT_P8_p24mNA_wt_NA_th110	1.719	-4.47	6.189	0.87123
Radius	P8	Radius_WT_P8_p26mNA_wt_NA_th140	1.689	-4.525	6.214	0.87123
Radius	P10	Radius_WT_P10_pNAmNA_wt_NA_th132	1.72612	-4.66288	6.389	1.01419
Radius	P10	Radius_WT_P10_pNAmNA_wt_NA_P6_FL_th175	1.74812	-5.12888	6.877	1.07938
Radius	P10	Radius_WT_P10_pNAmNA_wt_NA_th115	1.73712	-5.14988	6.887	0.942487
Radius	P20	Radius_WT_P20_p33m2_wt_R.vff	1.94516	-6.79604	8.74121	1.01419
Radius	P20	Radius_WT_P20_p33m1_wt_R.vff	1.96366	-7.03334	8.997	1.01464
Radius	P20	Radius_WT_P20_p33m3_wt_R.vff	1.93424	-7.20301	9.13726	0.870783
Radius	P24	Radius_WT_P24_p33m2_wt_R.vff	1.96274	-7.37314	9.33588	0.942934
Radius	P24	Radius_WT_P24_p33m1_wt_R.vff	2.16004	-7.31181	9.47185	0.802228
Radius	P24	Radius_WT_P24_p33m3_wt_R.vff	1.93374	-7.559	9.49274	0.942487
Radius	P24	Radius_WT_P24_p33m4_wt_R.vff	2.20968	-7.3309	9.54058	1.07938
Radius	P28	Radius_WT_P28_p33m2_wt_R.vff	2.01531	-7.56015	9.57546	0.870783
Radius	P28	Radius_WT_P28_p33m4_wt_R.vff	2.23921	-7.62428	9.86348	1.01464
Radius	P28	Radius_WT_P28_p33m1_wt_R.vff	2.09091	-7.79752	9.88842	1.01419
Radius	P32	Radius_WT_P32_p33m3_wt_R.vff	1.87628	-8.09421	9.97049	0.870783
Radius	P32	Radius_WT_P32_p33m4_wt_R.vff	2.28746	-7.80876	10.0962	1.07982
Radius	P32	Radius_WT_P32_p33m1_wt_R.vff	2.21745	-7.94015	10.1576	0.942934
Radius	P40	Radius_WT_P40_p33m1_wt_R.vff	2.23686	-8.3077	10.5446	1.14875
Radius	P40	Radius_WT_P40_p33m3_wt_R.vff	2.17183	-8.37273	10.5446	1.07982
Radius	P40	Radius_WT_P40_p33m4_wt_R.vff	1.96148	-8.6378	10.5993	0.87123
Legend
E - Embryonic
P - Postnatal
Bone ID - the identification string of the bone image in the database
Proximal length - the distance (mm) from the longitudinal origin to the proximal end of the bone
Distal length - the distance (mm) from the longitudinal origin to the distal end of the bone
Total length - the distance (mm) from the distal end and the proximal end of the bone
Stationary ranges - the range (in terms of "Total length") in which no element drift has been identified
Empty cells indicate that data was not extracted due to an imaging artefact

## Sheet: Ulna
Bone type	Bone age	Bone ID	Proximal length	Distal length	Total length	Coronoid process	Olecranon process		Stationary ranges
Ulna	E16	Ulna_WT_E16_p20m3_wt_NA_E16_p20m3_lower_th125	1.51992	-1.24315	2.76307	0.755104	1.16995		Range index	From value	To value
Ulna	E16	Ulna_WT_E16_p20m4_wt_NA_th120	1.55636	-1.27296	2.82932	0.754587	1.16943		1	3.791	7.068
Ulna	E16	Ulna_WT_E16_pNAmNA_wt_NA_20-2-2013_trial3_th125	1.69155	-1.46902	3.16056	0.841199	1.33537		2	7.068	13.006
Ulna	E17	Ulna_WT_E17_p27m2_wt_NA_lower_th140	1.825	-1.545	3.37	0.996467	1.50182
Ulna	E17	Ulna_WT_E17_p27m3_wt_NA_E17_p27m3_bottom_th95	1.903	-1.802	3.705	0.995949	1.5013
Ulna	E17	Ulna_WT_E17_p27m4_wt_NA_th119	1.996	-1.888	3.884	0.996467	1.58479
Ulna	P0	Ulna_WT_P0_pNAmNA_wt_NA_P0 Collection bottom_th95	2.317	-2.437	4.754	1.09452	1.67208
Ulna	P0	Ulna_WT_P0_pNAmNA_wt_NA_P0 Collection middle_th95	2.275	-2.48	4.755	0.996467	1.75072
Ulna	P2	Ulna_WT_P2_p34m3_wt_NA_th90	2.46	-2.808	5.268	0.995949	1.75072
Ulna	P2	Ulna_WT_P2_p25m3_wt_NA_b_th105	2.439	-2.963	5.402	0.996467	1.82615
Ulna	P8	Ulna_WT_P8_p24m4_wt_NA_th132	2.926	-4.095	7.021	0.996467	1.99963
Ulna	P8	Ulna_WT_P8_pNAmNA_wt_NA_th130	2.885	-4.183	7.068	1.09452	2.07938
Ulna	P8	Ulna_WT_P8_p26m3_wt_NA_FLRAdUl_P8_WT_p26m3_24-3-2013_th174	2.874	-4.24	7.114	0.996467	1.99963
Ulna	P8	Ulna_WT_P8_p34m4_wt_NA_th155	2.856	-4.516	7.372	0.996467	1.91666
Ulna	P8	Ulna_WT_P8_p26mNA_wt_NA_th140	3.053	-4.76	7.813	0.995682	1.99884
Ulna	P8	Ulna_WT_P8_p24mNA_wt_NA_th110	3.084	-4.829	7.913	0.995949	2.07818
Ulna	P10	Ulna_WT_P10_pNAmNA_wt_NA_th130	3.15078	-5.32222	8.473	0.996467	2.07938
Ulna	P10	Ulna_WT_P10_pNAmNA_wt_NA_P6_FL_th170	3.06078	-5.41522	8.476		1.99963
Ulna	P20	Ulna_WT_P20_p33m2_wt_R.vff	3.38952	-7.58249	10.972	0.755104	1.91666
Ulna	P20	Ulna_WT_P20_p33m3_wt_R.vff	3.46459	-7.63609	11.1007	0.755104	1.99963
Ulna	P20	Ulna_WT_P20_p33m1_wt_R.vff	3.37999	-7.88951	11.2695	0.842396	1.91666
Ulna	P24	Ulna_WT_P24_p33m2_wt_R.vff	3.45026	-7.96504	11.4153	0.755104	1.82615
Ulna	P24	Ulna_WT_P24_p33m1_wt_R.vff	3.51721	-8.04177	11.559	0.921041	1.99963
Ulna	P24	Ulna_WT_P24_p33m3_wt_R.vff	3.55162	-8.07649	11.6281	0.921041	1.99963
Ulna	P24	Ulna_WT_P24_p33m4_wt_R.vff	3.55125	-8.10184	11.6531	0.755104
Ulna	P28	Ulna_WT_P28_p33m1_wt_R.vff	3.60182	-8.40273	12.0046	0.842396	1.99963
Ulna	P32	Ulna_WT_P32_p33m2_wt_R.vff	3.55345	-8.52512	12.0786	0.842396	2.07938
Ulna	P28	Ulna_WT_P28_p33m4_wt_R.vff	3.6644	-8.45023	12.1146	0.755104	1.99963
Ulna	P28	Ulna_WT_P28_p33m2_wt_R.vff	3.66921	-8.45763	12.1268		1.91666
Ulna	P32	Ulna_WT_P32_p33m1_wt_R.vff	3.6096	-8.59687	12.2065	0.842396	1.99963
Ulna	P32	Ulna_WT_P32_p33m4_wt_R.vff	3.7205	-8.58119	12.3017	0.842396	2.07938
Ulna	P32	Ulna_WT_P32_p33m3_wt_R.vff	3.74275	-8.55895	12.3017		1.99963
Ulna	P40	Ulna_WT_P40_p33m1_wt_R.vff	3.66485	-9.11721	12.7821	0.842396	1.99963
Ulna	P40	Ulna_WT_P40_p33m3_wt_R.vff	3.80941	-9.08662	12.896	0.921041	1.91666
Ulna	P40	Ulna_WT_P40_p33m4_wt_R.vff	3.82121	-9.18502	13.0062	0.841199	2.07818
Legend
E - Embryonic
P - Postnatal
Bone ID - the identification string of the bone image in the database
Proximal length - the distance (mm) from the longitudinal origin to the proximal end of the bone
Distal length - the distance (mm) from the longitudinal origin to the distal end of the bone
Total length - the distance (mm) from the distal end and the proximal end of the bone
Stationary ranges - the range (in terms of "Total length") in which no element drift has been identified
Empty cells indicate that data was not extracted due to an imaging artefact

## Sheet: Femur
Bone type	Bone age	Bone ID	Proximal length	Distal length	Total length	Proximal end of condyle	Distal end of TT	Proximal end of TT	Lesser trochanter	Distal end of head	Proximal end of head		Stationary ranges
Femur	E16	Femur_WT_E16_p20m1_wt_NA_th100	1.12116	-1.17831	2.29947	-0.813677			0.54761	0.71368	1.03138		Range index	From value	To value
Femur	E16	Femur_WT_E16_p20m2_wt_NA_b_th118	1.09893	-1.26696	2.36589	-0.81213			0.54686	0.71293	1.03063		1	2.727	4.558
Femur	E16	Femur_WT_E16_p20m3_wt_NA_E16_p20m3_mid 2_th125	1.16917	-1.39597	2.56514	-0.889258			0.54761	0.78926	1.10696		2	4.558	6.646
Femur	E17	Femur_WT_E17_p27m2_wt_NA_th130	1.21825	-1.50875	2.727	-0.963759	-0.0106612	0.314259	0.631958	0.790808	1.18948		3	6.646	12.617
Femur	E17	Femur_WT_E17_p27m3_wt_NA_E17_p27m3_top_th100	1.373	-1.625	2.998	-1.12983	-0.0106612	0.395231	0.71293	0.790808	1.34833
Femur	E17	Femur_WT_E17_p27m4_wt_NA_th130	1.337	-1.718	3.055	-1.13138	-0.0122084	0.395981	0.630411	0.71368	1.27303
Femur	P0	Femur_WT_P0_p35m1_wt_NA_validate_age_th105	1.751	-2.239	3.99	-1.52466	-0.0122084	0.471561	0.87253	1.03138	1.66678
Femur	P0	Femur_WT_P0_p24m1_wt_R_th123	1.808	-2.275	4.083	-1.52541	-0.0106612	0.473108	0.87178	1.10851	1.75113
Femur	P0	Femur_WT_P0_p25m1_wt_NA_th121	1.808	-2.325	4.133	-1.60793	-0.0122084	0.471561	0.87253	1.10696	1.74958
Femur	P2	Femur_WT_P2_p24m2_wt_NA_FL_WT_P2_p24m2_RL_upper_th100	1.973	-2.525	4.498	-1.69073	-0.0122084	0.471561	0.955331	1.27303	1.9917
Femur	P2	Femur_WT_P2_p25m3_wt_NA_b_th73	2.073	-2.461	4.534			0.54761	1.03138	1.10696	1.83285
Femur	P2	Femur_WT_P2_p34m3_wt_NA_th150	1.98	-2.661	4.641	-1.77015	-0.0877886	0.471561	0.955331	1.10696	1.83285
Femur	P6	Femur_WT_P6_p35m6_wt_NA_th130	2.137	-3.439	5.576	-2.4922	-0.246638	0.471561	1.03138	1.19023	2.07834
Femur	P8	Femur_WT_P8_pNAmNA_wt_NA_P8_HL_th165	2.301	-3.624	5.925	-2.41277	-0.163838	0.630411	1.03138	1.19023	2.07834
Femur	P8	Femur_WT_P8_p24m4_wt_NA_2_th165	2.587	-3.653	6.24	-2.57237	-0.0106612	0.631958	1.10851	1.34833	2.31587
Femur	P8	Femur_WT_P8_p34m4_wt_NA_th155	2.522	-4.01	6.532	-2.89007	-0.16229	0.54686	1.10851	1.43343	2.39529
Femur	P8	Femur_WT_P8_p26mNA_wt_NA_th160	2.594	-4.088	6.682	-2.97104	-0.16229	0.631958	1.03063	1.43343	2.4675
Femur	P8	Femur_WT_P8_p24mNA_wt_NA_th145	2.729	-3.996	6.725	-3.05539	-0.0877886	0.630411	1.19023	1.51515	2.46825
Femur	P10	Femur_WT_P10_pNAmNA_wt_NA_b_th135	2.66833	-4.38867	7.057	-3.20751	-0.328361	0.631958	1.18974	1.43343	2.63383
Femur	P10	Femur_WT_P10_pNAmNA_wt_NA_2-8-2013_th135	2.74033	-4.50667	7.247	-3.29751	-0.329908	0.54761	1.19023	1.51515	2.71374
Femur	P10	Femur_WT_P10_pNAmNA_wt_NA_th130	2.72633	-4.69967	7.426	-3.44914	-0.329908	0.471561	1.10696	1.43188	2.63432
Femur	P20	Femur_WT_P20_p33m2_wt_R.vff	3.13721	-6.18111	9.31832	-4.49226	-1.04811	0.312711	0.955331	1.66678	2.71374
Femur	P20	Femur_WT_P20_p33m4_wt_R.vff	3.34143	-6.28694	9.62838	-4.56831	-0.488758	0.54761	1.10696	1.66678	2.95202
Femur	P20	Femur_WT_P20_p33m3_wt_R.vff	3.30425	-6.42139	9.72563	-4.65186	-0.647607	0.54761	1.10696	1.66678	3.03069
Femur	P24	Femur_WT_P24_p33m2_wt_R.vff	3.33551	-6.76262	10.0981	-4.97603	-0.889258	0.312711	0.955331	1.66678	2.95202
Femur	P24	Femur_WT_P24_p33m4_wt_R.vff	3.49206	-6.74738	10.2394	-4.97603	-0.723187	0.630411	1.10696	1.74958	3.11424
Femur	P24	Femur_WT_P24_p33m3_wt_R.vff	3.52604	-6.71773	10.2438		-0.817053		1.19023	1.66678	3.03144
Femur	P24	Femur_WT_P24_p33m1_wt_R.vff	3.39272	-7.0575	10.4502	-5.20938	-0.963759	0.229161	1.10851	1.8321	3.19676
Femur	P28	Femur_WT_P28_p33m2_wt_R.vff	3.41074	-7.17609	10.5868	-5.36978	-1.04886	0.314259	1.03063	1.66603	3.11424
Femur	P28	Femur_WT_P28_p33m3_wt_R.vff	3.65382	-7.24969	10.9035	-5.53585	-0.889258	0.395981	1.19023	1.83285	3.19751
Femur	P28	Femur_WT_P28_p33m4_wt_R.vff	3.66502	-7.35914	11.0242	-5.45333	-0.963759	0.54686	1.18948	1.75113	3.19676
Femur	P28	Femur_WT_P28_p33m1_wt_R.vff	3.56637	-7.47168	11.0381	-5.61143	-1.04811	0.471561	1.10696	1.74958	3.19751
Femur	P32	Femur_WT_P32_p33m3_wt_R.vff	3.72435	-7.64903	11.3734	-5.852	-1.20771	0.54686	1.27458	1.8321	3.26897
Femur	P32	Femur_WT_P32_p33m4_wt_R.vff	3.77345	-7.67247	11.4459	-5.85354	-0.965307	0.471561	1.19023	1.66678	3.19751
Femur	P32	Femur_WT_P32_p33m1_wt_R.vff	3.64419	-7.97989	11.6241	-6.17462	-1.13475	0.312711	1.10696	1.83285	3.26972
Femur	P40	Femur_WT_P40_p33m4_wt_R.vff	3.91554	-8.52321	12.4388	-6.65839	-1.45245	0.630411	1.27303	1.74958	3.35636
Femur	P40	Femur_WT_P40_p33m3_wt_R.vff	3.9087	-8.5604	12.4691	-6.65914	-1.28868	0.631958	1.18948	1.90998	3.35561
Femur	P40	Femur_WT_P40_p33m1_wt_R.vff	3.74069	-8.8762	12.6169	-6.73134	-1.52541	0.473108	1.10851	1.90998	3.35561
Legend
E - Embryonic
P - Postnatal
Bone ID - the identification string of the bone image in the database
Proximal length - the distance (mm) from the longitudinal origin to the proximal end of the bone
Distal length - the distance (mm) from the longitudinal origin to the distal end of the bone
Total length - the distance (mm) from the distal end and the proximal end of the bone
Stationary ranges - the range (in terms of "Total length") in which no element drift has been identified
Empty cells indicate that data was not extracted due to an imaging artefact

## Sheet: Tibia
Bone type	Bone age	Bone ID	Proximal length	Distal length	Total length	Proximal end of TibioFibular fusion		Stationary ranges
Tibia	E16	Tibia_WT_E16_p20m1_wt_NA_th105	1.198	-1.086	2.284	-0.332068		Range index	From value	To value
Tibia	E16	Tibia_WT_E16_p20m2_wt_NA_b_th130	1.306	-1.122	2.428	-0.425716		1	2.456	12.4
Tibia	E16	Tibia_WT_E16_p20m3_wt_NA_E16_p20m3_mid_th140	1.363	-1.215	2.578	-0.332068
Tibia	E17	Tibia_WT_E17_p27m2_wt_NA_th135	1.505	-1.4	2.905	-0.425716
Tibia	E17	Tibia_WT_E17_p27m3_wt_NA_E17_p27m3_bottom_th88	1.641	-1.464	3.105	-0.430176
Tibia	E17	Tibia_WT_E17_p27m4_wt_NA_th105	1.727	-1.55	3.277	-0.430176
Tibia	P0	Tibia_WT_P0_pNAmNA_wt_NA_P0 Collection last_th112	2.255	-1.95	4.205	-0.425716
Tibia	P0	Tibia_WT_P0_p24m1_wt_NA_th115	2.315	-2.033	4.348	-0.332068
Tibia	P0	Tibia_WT_P0_p25m1_wt_NA_th117	2.283	-2.126	4.409	-0.430176
Tibia	P2	Tibia_WT_P2_p34m3_wt_NA_th90	2.672	-2.326	4.998	-0.430176
Tibia	P2	Tibia_WT_P2_p24m2_wt_NA_th113	2.722	-2.359	5.081	-0.430176
Tibia	P2	Tibia_WT_P2_p25m3_wt_NA_th139	2.754	-2.427	5.181	-0.430176
Tibia	P6	Tibia_WT_P6_p35m6_wt_NA_th125	3.491	-3.13	6.621	-0.425716
Tibia	P8	Tibia_WT_P8_p26m3_wt_NA_P8_HL_th165	3.879	-3.515	7.394	-0.238421
Tibia	P8	Tibia_WT_P8_p24m4_wt_NA_th130	4.012	-3.514	7.526	-0.144773
Tibia	P8	Tibia_WT_P8_p26mNA_wt_NA_th125	4.362	-3.937	8.299	-0.144773
Tibia	P8	Tibia_WT_P8_p24mNA_wt_NA_th130	4.427	-3.917	8.344	-0.327609
Tibia	P8	Tibia_WT_P8_p34m4_wt_NA_th155	4.412	-3.944	8.356	-0.425716
Tibia	P10	Tibia_WT_P10_pNAmNA_wt_NA_2-8-2013_th135	4.81241	-4.08859	8.901	-0.332068
Tibia	P10	Tibia_WT_P10_pNAmNA_wt_NA_th140	4.72241	-4.28459	9.007	-0.238421
Tibia	P10	Tibia_WT_P10_pNAmNA_wt_NA_b_th160	4.87941	-4.30759	9.187	-0.332068
Tibia	P20	Tibia_WT_P20_p33m2_wt_R uint8.vff	6.6452	-5.45376	12.099	-0.144773
Tibia	P20	Tibia_WT_P20_p33m3_wt_R uint8.vff	6.68424	-5.89758	12.5818	-0.327609
Tibia	P24	Tibia_WT_P24_p33m2_wt_R uint8.vff	7.13321	-5.76161	12.8948	-0.0422066
Tibia	P24	Tibia_WT_P24_p33m4_wt_R uint8.vff	7.29072	-5.90005	13.1908	-0.238421
Tibia	P24	Tibia_WT_P24_p33m1_wt_R uint8.vff	7.32945	-6.03986	13.3693	-0.24288
Tibia	P28	Tibia_WT_P28_p33m2_wt_R uint8.vff	7.76027	-5.96545	13.7257	0.0514411
Tibia	P28	Tibia_WT_P28_p33m1_wt_R uint8.vff	7.92541	-6.13329	14.0587	-0.144773
Tibia	P32	Tibia_WT_P32_p33m2_wt_R uint8.vff	8.04077	-6.06728	14.108	-0.149233
Tibia	P28	Tibia_WT_P28_p33m4_wt_R uint8.vff	8.08565	-6.14658	14.2322	-0.144773
Tibia	P32	Tibia_WT_P32_p33m4_wt_R uint8.vff	8.27252	-6.20887	14.4814	-0.0422066
Tibia	P32	Tibia_WT_P32_p33m1_wt_R uint8.vff	8.45373	-6.20411	14.6578	0.0514411
Tibia	P40	Tibia_WT_P40_p33m4_wt_R uint8.vff	9.02726	-6.14684	15.1741	0.140629
Tibia	P40	Tibia_WT_P40_p33m3_wt_R uint8.vff	9.16519	-6.17207	15.3373	0.345762
Tibia	P40	Tibia_WT_P40_p33m1_wt_R uint8.vff	9.32105	-6.2295	15.5505	0.247655
Legend
E - Embryonic
P - Postnatal
Bone ID - the identification string of the bone image in the database
Proximal length - the distance (mm) from the longitudinal origin to the proximal end of the bone
Distal length - the distance (mm) from the longitudinal origin to the distal end of the bone
Total length - the distance (mm) from the distal end and the proximal end of the bone
Stationary ranges - the range (in terms of "Total length") in which no element drift has been identified
Empty cells indicate that data was not extracted due to an imaging artefact

## Sheet: Fibula
Bone type	Bone age	Bone ID	Proximal length	Distal length	Total length	Proximal end of TibioFibular fusion		Stationary ranges
Fibula	E16	Fibula_WT_E16_p20m1_wt_NA_th100	1.01301	-1.05175	2.06476	-0.261259		Range index	From value	To value
Fibula	E16	Fibula_WT_E16_p20m2_wt_NA_b_th130	1.11152	-1.0308	2.14232	-0.261259		1	2.994	11.49
Fibula	E16	Fibula_WT_E16_p20m3_wt_NA_E16_p20m3_mid_th135	1.19074	-1.17719	2.36794	-0.261259
Fibula	E17	Fibula_WT_E17_p27m2_wt_NA_th135	1.388	-1.41	2.798	-0.344935
Fibula	E17	Fibula_WT_E17_p27m3_wt_NA_E17_p27m3_bottom_th90	1.517	-1.496	3.013	-0.343179
Fibula	E17	Fibula_WT_E17_p27m4_wt_NA_th110	1.61	-1.56	3.17	-0.426855
Fibula	P0	Fibula_WT_P0_pNAmNA_wt_NA_P0 Collection last_th108	2.024	-2.076	4.1
Fibula	P0	Fibula_WT_P0_p24m1_wt_NA_th126	2.067	-2.047	4.114	-0.343179
Fibula	P0	Fibula_WT_P0_p25m1_wt_NA_th111	2.067	-2.138	4.205	-0.343179
Fibula	P2	Fibula_WT_P2_p34m3_wt_NA_th90	2.359	-2.418	4.777	-0.343179
Fibula	P2	Fibula_WT_P2_p25m3_wt_NA_th135	2.452	-2.484	4.936
Fibula	P2	Fibula_WT_P2_p24m2_wt_NA_th121	2.416	-2.533	4.949	-0.343179
Fibula	P6	Fibula_WT_P6_p35m6_wt_NA_th125	3.145	-3.14	6.285	-0.425099
Fibula	P8	Fibula_WT_P8_p26m3_wt_NA_P8_HL_th165	3.46	-3.496	6.956	-0.261259
Fibula	P8	Fibula_WT_P8_p24m4_wt_NA_th130	3.423	-3.8249	7.2479	-0.343179
Fibula	P8	Fibula_WT_P8_p34m4_wt_NA_th155	3.801	-3.739	7.54	-0.343179
Fibula	P8	Fibula_WT_P8_p26mNA_wt_NA_th125	3.908	-4.07	7.978	-0.343179
Fibula	P8	Fibula_WT_P8_p24mNA_wt_NA_th130	3.858	-4.2	8.058	-0.515212
Fibula	P10	Fibula_WT_P10_pNAmNA_wt_NA_th140	4.14617	-4.47283	8.619	-0.425099
Fibula	P10	Fibula_WT_P10_pNAmNA_wt_NA_2-8-2013_th135	4.14617	-4.47283	8.619
Fibula	P10	Fibula_WT_P10_pNAmNA_wt_NA_b_th160	4.23917	-4.49883	8.738	-0.425099
Fibula	P20	Fibula_WT_P20_p33m2_wt_R uint8.vff	5.62939	-5.59645	11.2258	-0.261259
Fibula	P20	Fibula_WT_P20_p33m4_wt_R uint8.vff	5.59698	-5.97658	11.5736	-0.425099
Fibula	P20	Fibula_WT_P20_p33m3_wt_R uint8.vff	5.54563	-6.13986	11.6855	-0.515212
Fibula	P24	Fibula_WT_P24_p33m2_wt_R uint8.vff	6.07189	-5.93832	12.0102	-0.154762
Fibula	P24	Fibula_WT_P24_p33m1_wt_R uint8.vff	6.04968	-6.18254	12.2322	-0.343179
Fibula	P24	Fibula_WT_P24_p33m4_wt_R uint8.vff	6.08995	-6.14854	12.2385
Fibula	P28	Fibula_WT_P28_p33m2_wt_R uint8.vff	6.42904	-5.99311	12.4222	-0.072842
Fibula	P28	Fibula_WT_P28_p33m4_wt_R uint8.vff	6.50811	-6.25049	12.7586
Fibula	P28	Fibula_WT_P28_p33m3_wt_R uint8.vff	6.47491	-6.31291	12.7878	-0.261259
Fibula	P28	Fibula_WT_P28_p33m1_wt_R uint8.vff	6.53306	-6.3454	12.8785	-0.261259
Fibula	P32	Fibula_WT_P32_p33m2_wt_R uint8.vff	6.80315	-6.39796	13.2011	-0.072842
Fibula	P32	Fibula_WT_P32_p33m4_wt_R uint8.vff	6.82034	-6.39007	13.2104	-0.154762
Fibula	P32	Fibula_WT_P32_p33m1_wt_R uint8.vff	6.94298	-6.34679	13.2898	-0.072842
Fibula	P40	Fibula_WT_P40_p33m3_wt_R uint8.vff	7.67641	-6.27397	13.9504	0.27766
Fibula	P40	Fibula_WT_P40_p33m4_wt_R uint8.vff	7.57927	-6.4119	13.9912	0.00907831
Fibula	P40	Fibula_WT_P40_p33m1_wt_R uint8.vff	7.69162	-6.41237	14.104	0.0991907
Legend
E - Embryonic
P - Postnatal
Bone ID - the identification string of the bone image in the database
Proximal length - the distance (mm) from the longitudinal origin to the proximal end of the bone
Distal length - the distance (mm) from the longitudinal origin to the distal end of the bone
Total length - the distance (mm) from the distal end and the proximal end of the bone
Stationary ranges - the range (in terms of "Total length") in which no element drift has been identified
Empty cells indicate that data was not extracted due to an imaging artefact
