# Supplementary material for: Isometric Scaling in Developing Long Bones Is Achieved by an Optimal Epiphyseal Growth Balance
Source: PLoS Biol. 2015 Aug 4;13(8):e1002212. doi: 10.1371/journal.pbio.1002212 (PMC4524611; doi:10.1371/journal.pbio.1002212)
Supplement: S3 Data — (XLSX) [file pbio.1002212.s003.xlsx]

## Sheet: Humerus
Bone type	Bone age	Bone ID	Proximal length	Distal length	Total length	Group index		Linear fit - distal length				Linear fit - proximal length
Humerus	E16	Humerus_WT_E16_p20m3_wt_NA_E16_p20m3_lower_th115	1.311	1.28	2.591	1		Group index	Slope	Intercept		Group index	Slope	Intercept
Humerus	E16	Humerus_WT_E16_p20m4_wt_NA_th115	1.326	1.33	2.656	1		1	0.4499	0.125		1	0.5501	-0.125
Humerus	E17	Humerus_WT_E17_p27m1_wt_NA_th117	1.625	1.587	3.212	1		2	0.3648	0.5374		2	0.6352	-0.5374
Humerus	E17	Humerus_WT_E17_p27m2_wt_NA_upper_th130	1.768	1.559	3.327	1		3	0.0757	2.4822		3	0.9243	-2.4822
Humerus	E17	Humerus_WT_E17_p27m3_wt_NA_E17_p27m3_bottom_th85	1.711	1.644	3.355	1
Humerus	E17	Humerus_WT_E17_p27m4_wt_NA (2)_th151	1.79	1.694	3.484	1
Humerus	P0	Humerus_WT_P0_p24m1_wt_NA_th129	2.275	2.108	4.383	1
Humerus	P0	Humerus_WT_P0_pNAmNA_wt_NA_P0 Collection top2_th87	2.304	2.123	4.427	1
Humerus	P0	Humerus_WT_P0_pNAmNA_wt_NA_P0 Collection middle_th95	2.332	2.151	4.483	1
Humerus	P0	Humerus_WT_P0_pNAmNA_wt_NA_P0 Collection bottom_th100	2.368	2.158	4.526	1
Humerus	P2	Humerus_WT_P2_p34m3_wt_NA_th110	2.503	2.322	4.825	1
Humerus	P2	Humerus_WT_P2_p24m2_wt_NA_FL_WT_P2_p24m2_RL_lower_th97	2.575	2.273	4.848	1
Humerus	P2	Humerus_WT_P2_p25m3_wt_NA_th134	2.632	2.358	4.99	2
Humerus	P8	Humerus_WT_P8_pNAmNA_wt_NA_th170	3.424	2.758	6.182	2
Humerus	P6	Humerus_WT_P6_p26m3_wt_NA_24-03-2013_th100	3.382	2.837	6.219	2
Humerus	P8	Humerus_WT_P8_p24m4_wt_NA_th165	3.439	2.815	6.254	2
Humerus	P8	Humerus_WT_P8_p34m4_wt_NA_th155	3.474	2.865	6.339	2
Humerus	P8	Humerus_WT_P8_p26mNA_wt_NA_th140	3.624	2.915	6.539	2
Humerus	P8	Humerus_WT_P8_p24mNA_wt_NA_th110	3.753	3.001	6.754	2
Humerus	P10	Humerus_WT_P10_pNAmNA_wt_NA_Upper 2_age_is_estimated_th170	3.84	2.99103	6.83103	3
Humerus	P10	Humerus_WT_P10_p24m5_wt_NA_th194	3.948	2.89803	6.84603	3
Humerus	P10	Humerus_WT_P10_pNAmNA_wt_NA_th135	3.923	2.97003	6.89303	3
Humerus	P20	Humerus_WT_P20_p33m2_wt_R.vff	5.07035	3.05238	8.12273	3
Humerus	P20	Humerus_WT_P20_p33m4_wt_R.vff	5.16474	3.18119	8.34593	3
Humerus	P20	Humerus_WT_P20_p33m3_wt_R.vff	5.26883	3.18069	8.44952	3
Humerus	P24	Humerus_WT_P24_p33m2_wt_R.vff	5.49309	3.13193	8.62503	3
Humerus	P24	Humerus_WT_P24_p33m1_wt_R.vff	5.6343	3.20388	8.83819	3
Humerus	P24	Humerus_WT_P24_p33m4_wt_R.vff	5.59749	3.25175	8.84924	3
Humerus	P28	Humerus_WT_P28_p33m2_wt_R.vff	5.9619	3.10369	9.06559	3
Humerus	P28	Humerus_WT_P28_p33m1_wt_R.vff	5.98116	3.26444	9.2456	3
Humerus	P28	Humerus_WT_P28_p33m4_wt_R.vff	6.08226	3.20201	9.28427	3
Humerus	P32	Humerus_WT_P32_p33m2_wt_R.vff	6.24262	3.13585	9.37847	3
Humerus	P32	Humerus_WT_P32_p33m3_wt_R.vff	6.2786	3.23158	9.51018	3
Humerus	P32	Humerus_WT_P32_p33m4_wt_R.vff	6.33691	3.31526	9.65217	3
Humerus	P32	Humerus_WT_P32_p33m1_wt_R.vff	6.523	3.15526	9.67826	3
Humerus	P40	Humerus_WT_P40_p33m2_wt_R.vff	6.93674	3.18645	10.1232	3
Humerus	P40	Humerus_WT_P40_p33m4_wt_R.vff	7.02054	3.2189	10.2394	3
Humerus	P40	Humerus_WT_P40_p33m1_wt_R.vff	7.20412	3.14562	10.3497	3
Legend
E - Embryonic
P - Postnatal
Bone ID - the identification string of the bone image in the database
Proximal length - the distance (mm) from the longitudinal origin to the proximal end of the bone
Distal length - the distance (mm) from the longitudinal origin to the distal end of the bone
Total length - the distance (mm) from the distal end and the proximal end of the bone
Group index - the index of the set of all bones within a time interval in which elements were identified as stationary
Linear fit - distal length - for each group, the two parameters of the fitted line, as obtained by the statistical analysis (Distal length = slope * Total length + intercept)
Linear fit - proximal length - for each group, the two parameters of the fitted line, as obtained by the statistical analysis (Proximal length = slope * Total length + intercept)
Empty cells indicate that data was not extracted due to an imaging artefact

## Sheet: Radius
Bone type	Bone age	Bone ID	Proximal length	Distal length	Total length	Group index		Linear fit - distal length				Linear fit - proximal length
Radius	E16	Radius_WT_E16_p20m3_wt_NA_E16_p20m3_lower_th125	0.850194	1.23226	2.08246			Group index	Slope	Intercept		Group index	Slope	Intercept
Radius	E16	Radius_WT_E16_p20m4_wt_NA_th120	0.873398	1.26609	2.13949			4	0.8683	-0.8274		4	0.1317	0.8274
Radius	E16	Radius_WT_E16_pNAmNA_wt_NA_20-2-2013_trial3_th123	0.963138	1.4609	2.42404
Radius	E17	Radius_WT_E17_p27m2_wt_NA_th140	0.96	1.635	2.595	4
Radius	E17	Radius_WT_E17_p27m3_wt_NA_E17_p27m3_bottom_th92	1.048	1.733	2.781	4
Radius	E17	Radius_WT_E17_p27m4_wt_NA_th111	1.11	1.875	2.985	4
Radius	P0	Radius_WT_P0_p24m1_wt_NA_th124	1.291	2.333	3.624	4
Radius	P0	Radius_WT_P0_pNAmNA_wt_NA_P0 Collection top_th85	1.318	2.35	3.668	4
Radius	P0	Radius_WT_P0_pNAmNA_wt_NA_P0 Collection bottom_th89	1.377	2.368	3.745	4
Radius	P0	Radius_WT_P0_pNAmNA_wt_NA_P0 Collection middle_th89	1.379	2.375	3.754	4
Radius	P2	Radius_WT_P2_p34m3_wt_NA_th90	1.451	2.68	4.131	4
Radius	P2	Radius_WT_P2_p24m2_wt_NA_FL_WT_P2_p24m2_RL_upper_th98	1.412	2.811	4.223	4
Radius	P2	Radius_WT_P2_p25m3_wt_NA_b_th97	1.477	2.778	4.255	4
Radius	P6	Radius_WT_P6_p35m7_wt_NA_th160	1.613	3.67	5.283	4
Radius	P8	Radius_WT_P8_pNAmNA_wt_NA_th130	1.601	4.067	5.668	4
Radius	P8	Radius_WT_P8_p24m4_wt_NA_th125	1.608	4.087	5.695	4
Radius	P8	Radius_WT_P8_p34m4_wt_NA_th155	1.707	4.187	5.894	4
Radius	P8	Radius_WT_P8_p24mNA_wt_NA_th110	1.719	4.47	6.189	4
Radius	P8	Radius_WT_P8_p26mNA_wt_NA_th140	1.689	4.525	6.214	4
Radius	P10	Radius_WT_P10_pNAmNA_wt_NA_th132	1.72612	4.66288	6.389	4
Radius	P10	Radius_WT_P10_pNAmNA_wt_NA_P6_FL_th175	1.74812	5.12888	6.877	4
Radius	P10	Radius_WT_P10_pNAmNA_wt_NA_th115	1.73712	5.14988	6.887	4
Radius	P20	Radius_WT_P20_p33m2_wt_R.vff	1.94516	6.79604	8.74121	4
Radius	P20	Radius_WT_P20_p33m1_wt_R.vff	1.96366	7.03334	8.997	4
Radius	P20	Radius_WT_P20_p33m3_wt_R.vff	1.93424	7.20301	9.13726	4
Radius	P24	Radius_WT_P24_p33m2_wt_R.vff	1.96274	7.37314	9.33588	4
Radius	P24	Radius_WT_P24_p33m1_wt_R.vff	2.16004	7.31181	9.47185	4
Radius	P24	Radius_WT_P24_p33m3_wt_R.vff	1.93374	7.559	9.49274	4
Radius	P24	Radius_WT_P24_p33m4_wt_R.vff	2.20968	7.3309	9.54058	4
Radius	P28	Radius_WT_P28_p33m2_wt_R.vff	2.01531	7.56015	9.57546	4
Radius	P28	Radius_WT_P28_p33m4_wt_R.vff	2.23921	7.62428	9.86348	4
Radius	P28	Radius_WT_P28_p33m1_wt_R.vff	2.09091	7.79752	9.88842	4
Radius	P32	Radius_WT_P32_p33m3_wt_R.vff	1.87628	8.09421	9.97049	4
Radius	P32	Radius_WT_P32_p33m4_wt_R.vff	2.28746	7.80876	10.0962	4
Radius	P32	Radius_WT_P32_p33m1_wt_R.vff	2.21745	7.94015	10.1576	4
Radius	P40	Radius_WT_P40_p33m1_wt_R.vff	2.23686	8.3077	10.5446
Radius	P40	Radius_WT_P40_p33m3_wt_R.vff	2.17183	8.37273	10.5446
Radius	P40	Radius_WT_P40_p33m4_wt_R.vff	1.96148	8.6378	10.5993
Legend
E - Embryonic
P - Postnatal
Bone ID - the identification string of the bone image in the database
Proximal length - the distance (mm) from the longitudinal origin to the proximal end of the bone
Distal length - the distance (mm) from the longitudinal origin to the distal end of the bone
Total length - the distance (mm) from the distal end and the proximal end of the bone
Group index - the index of the set of all bones within a time interval in which elements were identified as stationary
Linear fit - distal length - for each group, the two parameters of the fitted line, as obtained by the statistical analysis (Distal length = slope * Total length + intercept)
Linear fit - proximal length - for each group, the two parameters of the fitted line, as obtained by the statistical analysis (Proximal length = slope * Total length + intercept)
Empty cells indicate that data was not extracted due to an imaging artefact

## Sheet: Ulna
Bone type	Bone age	Bone ID	Proximal length	Distal length	Total length	Group index		Linear fit - distal length				Linear fit - proximal length
Ulna	E16	Ulna_WT_E16_p20m3_wt_NA_E16_p20m3_lower_th125	1.51992	1.24315	2.76307			Group index	Slope	Intercept		Group index	Slope	Intercept
Ulna	E16	Ulna_WT_E16_p20m4_wt_NA_th120	1.55636	1.27296	2.82932			5	0.6954	-0.8203		5	0.3046	0.8203
Ulna	E16	Ulna_WT_E16_pNAmNA_wt_NA_20-2-2013_trial3_th125	1.69155	1.46902	3.16056			6	0.8534	-1.8497		6	0.1466	1.8497
Ulna	E17	Ulna_WT_E17_p27m2_wt_NA_lower_th140	1.825	1.545	3.37	5
Ulna	E17	Ulna_WT_E17_p27m3_wt_NA_E17_p27m3_bottom_th95	1.903	1.802	3.705	5
Ulna	E17	Ulna_WT_E17_p27m4_wt_NA_th119	1.996	1.888	3.884	5
Ulna	P0	Ulna_WT_P0_pNAmNA_wt_NA_P0 Collection bottom_th95	2.317	2.437	4.754	5
Ulna	P0	Ulna_WT_P0_pNAmNA_wt_NA_P0 Collection middle_th95	2.275	2.48	4.755	5
Ulna	P2	Ulna_WT_P2_p34m3_wt_NA_th90	2.46	2.808	5.268	5
Ulna	P2	Ulna_WT_P2_p25m3_wt_NA_b_th105	2.439	2.963	5.402	5
Ulna	P8	Ulna_WT_P8_p24m4_wt_NA_th132	2.926	4.095	7.021	5
Ulna	P8	Ulna_WT_P8_pNAmNA_wt_NA_th130	2.885	4.183	7.068	6
Ulna	P8	Ulna_WT_P8_p26m3_wt_NA_FLRAdUl_P8_WT_p26m3_24-3-2013_th174	2.874	4.24	7.114	6
Ulna	P8	Ulna_WT_P8_p34m4_wt_NA_th155	2.856	4.516	7.372	6
Ulna	P8	Ulna_WT_P8_p26mNA_wt_NA_th140	3.053	4.76	7.813	6
Ulna	P8	Ulna_WT_P8_p24mNA_wt_NA_th110	3.084	4.829	7.913	6
Ulna	P10	Ulna_WT_P10_pNAmNA_wt_NA_th130	3.15078	5.32222	8.473	6
Ulna	P10	Ulna_WT_P10_pNAmNA_wt_NA_P6_FL_th170	3.06078	5.41522	8.476	6
Ulna	P20	Ulna_WT_P20_p33m2_wt_R.vff	3.38952	7.58249	10.972	6
Ulna	P20	Ulna_WT_P20_p33m3_wt_R.vff	3.46459	7.63609	11.1007	6
Ulna	P20	Ulna_WT_P20_p33m1_wt_R.vff	3.37999	7.88951	11.2695	6
Ulna	P24	Ulna_WT_P24_p33m2_wt_R.vff	3.45026	7.96504	11.4153	6
Ulna	P24	Ulna_WT_P24_p33m1_wt_R.vff	3.51721	8.04177	11.559	6
Ulna	P24	Ulna_WT_P24_p33m3_wt_R.vff	3.55162	8.07649	11.6281	6
Ulna	P24	Ulna_WT_P24_p33m4_wt_R.vff	3.55125	8.10184	11.6531	6
Ulna	P28	Ulna_WT_P28_p33m1_wt_R.vff	3.60182	8.40273	12.0046	6
Ulna	P32	Ulna_WT_P32_p33m2_wt_R.vff	3.55345	8.52512	12.0786	6
Ulna	P28	Ulna_WT_P28_p33m4_wt_R.vff	3.6644	8.45023	12.1146	6
Ulna	P28	Ulna_WT_P28_p33m2_wt_R.vff	3.66921	8.45763	12.1268	6
Ulna	P32	Ulna_WT_P32_p33m1_wt_R.vff	3.6096	8.59687	12.2065	6
Ulna	P32	Ulna_WT_P32_p33m4_wt_R.vff	3.7205	8.58119	12.3017	6
Ulna	P32	Ulna_WT_P32_p33m3_wt_R.vff	3.74275	8.55895	12.3017	6
Ulna	P40	Ulna_WT_P40_p33m1_wt_R.vff	3.66485	9.11721	12.7821	6
Ulna	P40	Ulna_WT_P40_p33m3_wt_R.vff	3.80941	9.08662	12.896	6
Ulna	P40	Ulna_WT_P40_p33m4_wt_R.vff	3.82121	9.18502	13.0062
Legend
E - Embryonic
P - Postnatal
Bone ID - the identification string of the bone image in the database
Proximal length - the distance (mm) from the longitudinal origin to the proximal end of the bone
Distal length - the distance (mm) from the longitudinal origin to the distal end of the bone
Total length - the distance (mm) from the distal end and the proximal end of the bone
Group index - the index of the set of all bones within a time interval in which elements were identified as stationary
Linear fit - distal length - for each group, the two parameters of the fitted line, as obtained by the statistical analysis (Distal length = slope * Total length + intercept)
Linear fit - proximal length - for each group, the two parameters of the fitted line, as obtained by the statistical analysis (Proximal length = slope * Total length + intercept)
Empty cells indicate that data was not extracted due to an imaging artefact

## Sheet: Femur
Bone type	Bone age	Bone ID	Proximal length	Distal length	Total length	Group index		Linear fit - distal length				Linear fit - proximal length
Femur	E16	Femur_WT_E16_p20m1_wt_NA_th100	1.12116	1.17831	2.29947			Group index	Slope	Intercept		Group index	Slope	Intercept
Femur	E16	Femur_WT_E16_p20m2_wt_NA_b_th118	1.09893	1.26696	2.36589			7	0.5633	-0.0256		7	0.4367	0.0256
Femur	E16	Femur_WT_E16_p20m3_wt_NA_E16_p20m3_mid 2_th125	1.16917	1.39597	2.56514			8	0.674	-0.42		8	0.326	0.42
Femur	E17	Femur_WT_E17_p27m2_wt_NA_th130	1.21825	1.50875	2.727	7		9	0.7792	-1.1495		9	0.2208	1.1495
Femur	E17	Femur_WT_E17_p27m3_wt_NA_E17_p27m3_top_th100	1.373	1.625	2.998	7
Femur	E17	Femur_WT_E17_p27m4_wt_NA_th130	1.337	1.718	3.055	7
Femur	P0	Femur_WT_P0_p35m1_wt_NA_validate_age_th105	1.751	2.239	3.99	7
Femur	P0	Femur_WT_P0_p24m1_wt_R_th123	1.808	2.275	4.083	7
Femur	P0	Femur_WT_P0_p25m1_wt_NA_th121	1.808	2.325	4.133	7
Femur	P2	Femur_WT_P2_p24m2_wt_NA_FL_WT_P2_p24m2_RL_upper_th100	1.973	2.525	4.498	7
Femur	P2	Femur_WT_P2_p25m3_wt_NA_b_th73	2.073	2.461	4.534	7
Femur	P2	Femur_WT_P2_p34m3_wt_NA_th150	1.98	2.661	4.641	8
Femur	P6	Femur_WT_P6_p35m6_wt_NA_th130	2.137	3.439	5.576	8
Femur	P8	Femur_WT_P8_pNAmNA_wt_NA_P8_HL_th165	2.301	3.624	5.925	8
Femur	P8	Femur_WT_P8_p24m4_wt_NA_2_th165	2.587	3.653	6.24	8
Femur	P8	Femur_WT_P8_p34m4_wt_NA_th155	2.522	4.01	6.532	8
Femur	P8	Femur_WT_P8_p26mNA_wt_NA_th160	2.594	4.088	6.682	9
Femur	P8	Femur_WT_P8_p24mNA_wt_NA_th145	2.729	3.996	6.725	9
Femur	P10	Femur_WT_P10_pNAmNA_wt_NA_b_th135	2.66833	4.38867	7.057	9
Femur	P10	Femur_WT_P10_pNAmNA_wt_NA_2-8-2013_th135	2.74033	4.50667	7.247	9
Femur	P10	Femur_WT_P10_pNAmNA_wt_NA_th130	2.72633	4.69967	7.426	9
Femur	P20	Femur_WT_P20_p33m2_wt_R.vff	3.13721	6.18111	9.31832	9
Femur	P20	Femur_WT_P20_p33m4_wt_R.vff	3.34143	6.28694	9.62838	9
Femur	P20	Femur_WT_P20_p33m3_wt_R.vff	3.30425	6.42139	9.72563	9
Femur	P24	Femur_WT_P24_p33m2_wt_R.vff	3.33551	6.76262	10.0981	9
Femur	P24	Femur_WT_P24_p33m4_wt_R.vff	3.49206	6.74738	10.2394	9
Femur	P24	Femur_WT_P24_p33m3_wt_R.vff	3.52604	6.71773	10.2438	9
Femur	P24	Femur_WT_P24_p33m1_wt_R.vff	3.39272	7.0575	10.4502	9
Femur	P28	Femur_WT_P28_p33m2_wt_R.vff	3.41074	7.17609	10.5868	9
Femur	P28	Femur_WT_P28_p33m3_wt_R.vff	3.65382	7.24969	10.9035	9
Femur	P28	Femur_WT_P28_p33m4_wt_R.vff	3.66502	7.35914	11.0242	9
Femur	P28	Femur_WT_P28_p33m1_wt_R.vff	3.56637	7.47168	11.0381	9
Femur	P32	Femur_WT_P32_p33m3_wt_R.vff	3.72435	7.64903	11.3734	9
Femur	P32	Femur_WT_P32_p33m4_wt_R.vff	3.77345	7.67247	11.4459	9
Femur	P32	Femur_WT_P32_p33m1_wt_R.vff	3.64419	7.97989	11.6241	9
Femur	P40	Femur_WT_P40_p33m4_wt_R.vff	3.91554	8.52321	12.4388	9
Femur	P40	Femur_WT_P40_p33m3_wt_R.vff	3.9087	8.5604	12.4691	9
Femur	P40	Femur_WT_P40_p33m1_wt_R.vff	3.74069	8.8762	12.6169	9
Legend
E - Embryonic
P - Postnatal
Bone ID - the identification string of the bone image in the database
Proximal length - the distance (mm) from the longitudinal origin to the proximal end of the bone
Distal length - the distance (mm) from the longitudinal origin to the distal end of the bone
Total length - the distance (mm) from the distal end and the proximal end of the bone
Group index - the index of the set of all bones within a time interval in which elements were identified as stationary
Linear fit - distal length - for each group, the two parameters of the fitted line, as obtained by the statistical analysis (Distal length = slope * Total length + intercept)
Linear fit - proximal length - for each group, the two parameters of the fitted line, as obtained by the statistical analysis (Proximal length = slope * Total length + intercept)
Empty cells indicate that data was not extracted due to an imaging artefact

## Sheet: Tibia
Bone type	Bone age	Bone ID	Proximal length	Distal length	Total length	Group index		Linear fit - distal length				Linear fit - proximal length
Tibia	E16	Tibia_WT_E16_p20m1_wt_NA_th105	1.198	1.086	2.284	10		Group index	Slope	Intercept		Group index	Slope	Intercept
Tibia	E16	Tibia_WT_E16_p20m2_wt_NA_b_th130	1.306	1.122	2.428	10		10	0.4604	0.048		10	0.5396	-0.048
Tibia	E16	Tibia_WT_E16_p20m3_wt_NA_E16_p20m3_mid_th140	1.363	1.215	2.578	10
Tibia	E17	Tibia_WT_E17_p27m2_wt_NA_th135	1.505	1.4	2.905	10
Tibia	E17	Tibia_WT_E17_p27m3_wt_NA_E17_p27m3_bottom_th88	1.641	1.464	3.105	10
Tibia	E17	Tibia_WT_E17_p27m4_wt_NA_th105	1.727	1.55	3.277	10
Tibia	P0	Tibia_WT_P0_pNAmNA_wt_NA_P0 Collection last_th112	2.255	1.95	4.205	10
Tibia	P0	Tibia_WT_P0_p24m1_wt_NA_th115	2.315	2.033	4.348	10
Tibia	P0	Tibia_WT_P0_p25m1_wt_NA_th117	2.283	2.126	4.409	10
Tibia	P2	Tibia_WT_P2_p34m3_wt_NA_th90	2.672	2.326	4.998	10
Tibia	P2	Tibia_WT_P2_p24m2_wt_NA_th113	2.722	2.359	5.081	10
Tibia	P2	Tibia_WT_P2_p25m3_wt_NA_th139	2.754	2.427	5.181	10
Tibia	P6	Tibia_WT_P6_p35m6_wt_NA_th125	3.491	3.13	6.621	10
Tibia	P8	Tibia_WT_P8_p26m3_wt_NA_P8_HL_th165	3.879	3.515	7.394	10
Tibia	P8	Tibia_WT_P8_p24m4_wt_NA_th130	4.012	3.514	7.526	10
Tibia	P8	Tibia_WT_P8_p26mNA_wt_NA_th125	4.362	3.937	8.299	10
Tibia	P8	Tibia_WT_P8_p24mNA_wt_NA_th130	4.427	3.917	8.344	10
Tibia	P8	Tibia_WT_P8_p34m4_wt_NA_th155	4.412	3.944	8.356	10
Tibia	P10	Tibia_WT_P10_pNAmNA_wt_NA_2-8-2013_th135	4.81241	4.08859	8.901	10
Tibia	P10	Tibia_WT_P10_pNAmNA_wt_NA_th140	4.72241	4.28459	9.007	10
Tibia	P10	Tibia_WT_P10_pNAmNA_wt_NA_b_th160	4.87941	4.30759	9.187	10
Tibia	P20	Tibia_WT_P20_p33m2_wt_R uint8.vff	6.6452	5.45376	12.099	10
Tibia	P20	Tibia_WT_P20_p33m3_wt_R uint8.vff	6.68424	5.89758	12.5818
Tibia	P24	Tibia_WT_P24_p33m2_wt_R uint8.vff	7.13321	5.76161	12.8948
Tibia	P24	Tibia_WT_P24_p33m4_wt_R uint8.vff	7.29072	5.90005	13.1908
Tibia	P24	Tibia_WT_P24_p33m1_wt_R uint8.vff	7.32945	6.03986	13.3693
Tibia	P28	Tibia_WT_P28_p33m2_wt_R uint8.vff	7.76027	5.96545	13.7257
Tibia	P28	Tibia_WT_P28_p33m1_wt_R uint8.vff	7.92541	6.13329	14.0587
Tibia	P32	Tibia_WT_P32_p33m2_wt_R uint8.vff	8.04077	6.06728	14.108
Tibia	P28	Tibia_WT_P28_p33m4_wt_R uint8.vff	8.08565	6.14658	14.2322
Tibia	P32	Tibia_WT_P32_p33m4_wt_R uint8.vff	8.27252	6.20887	14.4814
Tibia	P32	Tibia_WT_P32_p33m1_wt_R uint8.vff	8.45373	6.20411	14.6578
Tibia	P40	Tibia_WT_P40_p33m4_wt_R uint8.vff	9.02726	6.14684	15.1741
Tibia	P40	Tibia_WT_P40_p33m3_wt_R uint8.vff	9.16519	6.17207	15.3373
Tibia	P40	Tibia_WT_P40_p33m1_wt_R uint8.vff	9.32105	6.2295	15.5505
Legend
E - Embryonic
P - Postnatal
Bone ID - the identification string of the bone image in the database
Proximal length - the distance (mm) from the longitudinal origin to the proximal end of the bone
Distal length - the distance (mm) from the longitudinal origin to the distal end of the bone
Total length - the distance (mm) from the distal end and the proximal end of the bone
Group index - the index of the set of all bones within a time interval in which elements were identified as stationary
Linear fit - distal length - for each group, the two parameters of the fitted line, as obtained by the statistical analysis (Distal length = slope * Total length + intercept)
Linear fit - proximal length - for each group, the two parameters of the fitted line, as obtained by the statistical analysis (Proximal length = slope * Total length + intercept)
Empty cells indicate that data was not extracted due to an imaging artefact

## Sheet: Fibula
Bone type	Bone age	Bone ID	Proximal length	Distal length	Total length	Group index		Linear fit - distal length				Linear fit - proximal length
Fibula	E16	Fibula_WT_E16_p20m1_wt_NA_th100	1.01301	1.05175	2.06476			Group index	Slope	Intercept		Group index	Slope	Intercept
Fibula	E16	Fibula_WT_E16_p20m2_wt_NA_b_th130	1.11152	1.0308	2.14232			11	0.515	-0.0397		11	0.485	0.0397
Fibula	E16	Fibula_WT_E16_p20m3_wt_NA_E16_p20m3_mid_th135	1.19074	1.17719	2.36794
Fibula	E17	Fibula_WT_E17_p27m2_wt_NA_th135	1.388	1.41	2.798	11
Fibula	E17	Fibula_WT_E17_p27m3_wt_NA_E17_p27m3_bottom_th90	1.517	1.496	3.013	11
Fibula	E17	Fibula_WT_E17_p27m4_wt_NA_th110	1.61	1.56	3.17	11
Fibula	P0	Fibula_WT_P0_pNAmNA_wt_NA_P0 Collection last_th108	2.024	2.076	4.1	11
Fibula	P0	Fibula_WT_P0_p24m1_wt_NA_th126	2.067	2.047	4.114	11
Fibula	P0	Fibula_WT_P0_p25m1_wt_NA_th111	2.067	2.138	4.205	11
Fibula	P2	Fibula_WT_P2_p34m3_wt_NA_th90	2.359	2.418	4.777	11
Fibula	P2	Fibula_WT_P2_p25m3_wt_NA_th135	2.452	2.484	4.936	11
Fibula	P2	Fibula_WT_P2_p24m2_wt_NA_th121	2.416	2.533	4.949	11
Fibula	P6	Fibula_WT_P6_p35m6_wt_NA_th125	3.145	3.14	6.285	11
Fibula	P8	Fibula_WT_P8_p26m3_wt_NA_P8_HL_th165	3.46	3.496	6.956	11
Fibula	P8	Fibula_WT_P8_p24m4_wt_NA_th130	3.423	3.8249	7.2479	11
Fibula	P8	Fibula_WT_P8_p34m4_wt_NA_th155	3.801	3.739	7.54	11
Fibula	P8	Fibula_WT_P8_p26mNA_wt_NA_th125	3.908	4.07	7.978	11
Fibula	P8	Fibula_WT_P8_p24mNA_wt_NA_th130	3.858	4.2	8.058	11
Fibula	P10	Fibula_WT_P10_pNAmNA_wt_NA_th140	4.14617	4.47283	8.619	11
Fibula	P10	Fibula_WT_P10_pNAmNA_wt_NA_2-8-2013_th135	4.14617	4.47283	8.619	11
Fibula	P10	Fibula_WT_P10_pNAmNA_wt_NA_b_th160	4.23917	4.49883	8.738	11
Fibula	P20	Fibula_WT_P20_p33m2_wt_R uint8.vff	5.62939	5.59645	11.2258	11
Fibula	P20	Fibula_WT_P20_p33m4_wt_R uint8.vff	5.59698	5.97658	11.5736
Fibula	P20	Fibula_WT_P20_p33m3_wt_R uint8.vff	5.54563	6.13986	11.6855
Fibula	P24	Fibula_WT_P24_p33m2_wt_R uint8.vff	6.07189	5.93832	12.0102
Fibula	P24	Fibula_WT_P24_p33m1_wt_R uint8.vff	6.04968	6.18254	12.2322
Fibula	P24	Fibula_WT_P24_p33m4_wt_R uint8.vff	6.08995	6.14854	12.2385
Fibula	P28	Fibula_WT_P28_p33m2_wt_R uint8.vff	6.42904	5.99311	12.4222
Fibula	P28	Fibula_WT_P28_p33m4_wt_R uint8.vff	6.50811	6.25049	12.7586
Fibula	P28	Fibula_WT_P28_p33m3_wt_R uint8.vff	6.47491	6.31291	12.7878
Fibula	P28	Fibula_WT_P28_p33m1_wt_R uint8.vff	6.53306	6.3454	12.8785
Fibula	P32	Fibula_WT_P32_p33m2_wt_R uint8.vff	6.80315	6.39796	13.2011
Fibula	P32	Fibula_WT_P32_p33m4_wt_R uint8.vff	6.82034	6.39007	13.2104
Fibula	P32	Fibula_WT_P32_p33m1_wt_R uint8.vff	6.94298	6.34679	13.2898
Fibula	P40	Fibula_WT_P40_p33m3_wt_R uint8.vff	7.67641	6.27397	13.9504
Fibula	P40	Fibula_WT_P40_p33m4_wt_R uint8.vff	7.57927	6.4119	13.9912
Fibula	P40	Fibula_WT_P40_p33m1_wt_R uint8.vff	7.69162	6.41237	14.104
Legend
E - Embryonic
P - Postnatal
Bone ID - the identification string of the bone image in the database
Proximal length - the distance (mm) from the longitudinal origin to the proximal end of the bone
Distal length - the distance (mm) from the longitudinal origin to the distal end of the bone
Total length - the distance (mm) from the distal end and the proximal end of the bone
Group index - the index of the set of all bones within a time interval in which elements were identified as stationary
Linear fit - distal length - for each group, the two parameters of the fitted line, as obtained by the statistical analysis (Distal length = slope * Total length + intercept)
Linear fit - proximal length - for each group, the two parameters of the fitted line, as obtained by the statistical analysis (Proximal length = slope * Total length + intercept)
Empty cells indicate that data was not extracted due to an imaging artefact
