# Supplementary material for: Isometric Scaling in Developing Long Bones Is Achieved by an Optimal Epiphyseal Growth Balance
Source: PLoS Biol. 2015 Aug 4;13(8):e1002212. doi: 10.1371/journal.pbio.1002212 (PMC4524611; doi:10.1371/journal.pbio.1002212)
Supplement: S4 Data — (XLSX) [file pbio.1002212.s004.xlsx]

## Sheet: Humerus
Stationary ranges
Range index	From value	To value	Fixed plane relative position	Fixed plane absolute position
1	2.591	4.888	0.4499	0.125
2	4.888	6.544	0.3648	0.5374
3	6.965	10.35	0.0757	2.4822
Relative positions of elements
0.7995, 0.5194, 0.2243, 0.0856
Legend
Stationary ranges - the range (in terms of "Total length") in which no element drift has been identified
Fixed plane relative position - the relative position of the fixed plane between the distal and proximal ends of the bone (0 <= relative position <= 1)
Fixed plane absolute position - the distance (mm) of the fixed plane from the longitudinal origin (for elements residing proximally to the longitudinal origin: absolute position > 0 and for elements residing distally: absolute position < 0)

## Sheet: Radius
Stationary ranges
Range index	From value	To value	Fixed plane relative position	Fixed plane absolute position
1	3.326	10.07	0.8683	0.8274
Relative position of elements
0.874
Legend
Stationary ranges - the range (in terms of "Total length") in which no element drift has been identified
Fixed plane relative position - the relative position of the fixed plane between the distal and proximal ends of the bone (0 <= relative position <= 1)
Fixed plane absolute position - the distance (mm) of the fixed plane from the longitudinal origin (for elements residing proximally to the longitudinal origin: absolute position > 0 and for elements residing distally: absolute position < 0)

## Sheet: Ulna
Stationary ranges
Range index	From value	To value	Fixed plane relative position	Fixed plane absolute position
1	3.791	7.068	0.6954	0.8203
2	7.068	13.006	0.8534	1.8497
Relative positions of elements
0.8739, 0.7520
Legend
Stationary ranges - the range (in terms of "Total length") in which no element drift has been identified
Fixed plane relative position - the relative position of the fixed plane between the distal and proximal ends of the bone (0 <= relative position <= 1)
Fixed plane absolute position - the distance (mm) of the fixed plane from the longitudinal origin (for elements residing proximally to the longitudinal origin: absolute position > 0 and for elements residing distally: absolute position < 0)

## Sheet: Femur
Stationary ranges
Range index	From value	To value	Fixed plane relative position	Fixed plane absolute position
1	2.727	4.558	0.5633	0.0256
2	4.558	6.646	0.674	0.42
3	6.646	12.617	0.7792	1.1495
Relative positions of elements
0.9776, 0.8324, 0.7817, 0.7040, 0.5766, 0.1739
Legend
Stationary ranges - the range (in terms of "Total length") in which no element drift has been identified
Fixed plane relative position - the relative position of the fixed plane between the distal and proximal ends of the bone (0 <= relative position <= 1)
Fixed plane absolute position - the distance (mm) of the fixed plane from the longitudinal origin (for elements residing proximally to the longitudinal origin: absolute position > 0 and for elements residing distally: absolute position < 0)

## Sheet: Tibia
Stationary ranges
Range index	From value	To value	Fixed plane relative position	Fixed plane absolute position
1	2.456	12.4	0.4604	-0.048
Relative positions of elements
0.412
Legend
Stationary ranges - the range (in terms of "Total length") in which no element drift has been identified
Fixed plane relative position - the relative position of the fixed plane between the distal and proximal ends of the bone (0 <= relative position <= 1)
Fixed plane absolute position - the distance (mm) of the fixed plane from the longitudinal origin (for elements residing proximally to the longitudinal origin: absolute position > 0 and for elements residing distally: absolute position < 0)

## Sheet: Fibula
Stationary ranges
Range index	From value	To value	Fixed plane relative position	Fixed plane absolute position
1	2.994	11.49	0.515	0.0397
Relative positions of elements
0.4498
Legend
Stationary ranges - the range (in terms of "Total length") in which no element drift has been identified
Fixed plane relative position - the relative position of the fixed plane between the distal and proximal ends of the bone (0 <= relative position <= 1)
Fixed plane absolute position - the distance (mm) of the fixed plane from the longitudinal origin (for elements residing proximally to the longitudinal origin: absolute position > 0 and for elements residing distally: absolute position < 0)
